# Supplementary material for: Comparison of the Main Constituents in Two Varieties of Proso Millet Using GC–MS
Source: Foods. 2023 Jun 7;12(12):2294. doi: 10.3390/foods12122294 (PMC10297711; doi:10.3390/foods12122294)
Supplement: Supplementary file 1 [file foods-12-02294-s001.zip]

Archive with 1 entries (1 files):
- foods-2402299-supplementary.pdf
